# Supplementary material for: Mortality among blood donors seropositive and seronegative for Chagas disease (1996–2000) in São Paulo, Brazil: A death certificate linkage study
Source: PLoS Negl Trop Dis. 2017 May 18;11(5):e0005542. doi: 10.1371/journal.pntd.0005542 (PMC5436632; doi:10.1371/journal.pntd.0005542)
Supplement: S2 Table — (XLSX) [file pntd.0005542.s002.xlsx]

## Sheet: Sheet1
S3Table: Number of deaths by year f donation for Seronegative blood donors
Year of Donation /follow up years	1996	1997	1998	1999	2000	Total
1	-	-	-	-	0	0
2	-	-	-	0	1	1
3	-	-	0	0	1	1
4	-	0	1	3	1	5
5	1	2	1	1	1	6
6	3	5	3	2	1	14
7	4	2	2	2	1	11
8	2	3	2	1	1	9
9	5	1	2	2	4	14
10	5	1	5	3	-	14
11	5	4	3	-	-	12
12	4	7	-	-	-	11
13	5	-	-	-	-	5
Total Deaths	34	25	19	14	11	103
Total Soro- Donors	1539	1436	1157	809	743	5684
S3 Tables: Number of deaths by year f donation for Seropositive blood donors
Year of Donation /follow up years	1996	1997	1998	1999	2000	Total
1	-	-	-	-	0	0
2	-	-	-	0	0	0
3	-	-	0	0	0	0
4	-	0	1	0	1	2
5	2	1	3	6	2	14
6	7	3	7	4	3	24
7	4	4	4	1	4	17
8	3	3	4	2	2	14
9	5	5	5	3	2	20
10	8	10	6	1	-	25
11	9	7	5	-	-	21
12	11	4	-	-	-	15
13	7	-	-	-	-	7
Total Deaths	56	37	35	17	14	159
Total Soro+ Donors	771	717	578	406	370	2842
